# Supplementary material for: Syntheses and Electrochemical and EPR Studies of Porphyrins Functionalized with Bulky Aromatic Amine Donors
Source: Molecules. 2023 May 29;28(11):4405. doi: 10.3390/molecules28114405 (PMC10254424; doi:10.3390/molecules28114405)
Supplement: Supplementary file 1 [file molecules-28-04405-s001.zip]

Archive with 1 entries (1 files):
- molecules-2418169-supplementary.pdf
